# Supplementary material for: The role of pmrCAB genes in colistin-resistant Acinetobacter baumannii
Source: Sci Rep. 2022 Dec 5;12:20951. doi: 10.1038/s41598-022-25226-x (PMC9722906; doi:10.1038/s41598-022-25226-x)
Supplement: Supplementary file 1 — Supplementary Information. [file 41598_2022_25226_MOESM1_ESM.xlsx]

## Sheet: Sheet1
Supplementary Table S1. Demographic data, colistin MICs and pmrA, pmrB, pmrC expression levels of A. baumannii isolates
Serial number of samples	Colistin MIC value	Colistin susceptibility	pmrA expression level	pmrB expression level	pmrC expression level	OXA51 gene	Mcr-1 gene	Age	Sex	Type of sample
1	1	Sensitive	140.347	158.413	845.308	+	-	31	Male	Purulent discharge
2	1	Sensitive	2.00396	2.0105	4.41782	+	-	55	Female	Ascitic fluid
3	4	Resistant	103.455	102.363	5.79e-05	+	-	77	Female	Sputum
4	2	Sensitive	0.092324	0.746157	0.442372	+	-	69	Male	blood culture
5	4	Resistant	0.487292	0.408257	0.656712	+	-	40	Female	Purulent discharge
6	4	Resistant	0.461006	0.446754	0.359318	+	-	70	Female	blood culture
7	4	Resistant	145.297	119.226	0.002328	+	-	70	Female	Sputum
8	4	Resistant	171.594	129.567	4.06522	+	-	34	Female	Sputum
9	4	Resistant	0.544445	0.446754	0.544624	+	-	55	Male	urine
10	4	Resistant	0.03572	0.037618	0.043687	+	-	67	Female	Purulent discharge
11	4	Resistant	171.594	143.763	0.109071	+	-	41	Female	Purulent discharge
12	8	Resistant	0.470693	0.365401	1.33176	+	-	44	Female	Purulent discharge
13	4	Resistant	26.962	36.696	8.13044	+	-	56	Female	blood culture
14	4	Resistant	35.5766	36.696	18.2944	+	-	75	Male	Blood culture
15	4	Resistant	83.451	164	51.3871	+	-	65	Female	Sputum
16	4	Resistant	254.736	184.51	333.914	+	-	75	Female	blood culture
17	4	Resistant	11.6548	8.80029	1.74513	+	-	25	Male	Purulent discharge
18	4	Resistant	3.01646	5.23268	0.981686	+	-	38	Male	Purulent discharge
19	4	Resistant	2.79502	4.71596	1.56193	+	-	43	Female	Purulent discharge
20	4	Resistant	0.436138	0.756573	0.285851	+	-	51	Male	blood culture
21	4	Resistant	4.23645	77.5767	0.001764	+	-	67	Male	Sputum
22	4	Resistant	15.0622	71.3851	0.300062	+	-	47	Female	Purulent discharge
23	4	Resistant	0.780709	1.15473	0.713672	+	-	61	Male	Purulent discharge
24	2	Sensitive	0.599926	1.14675	0.202127	+	-	39	Female	Purulent discharge
25	4	Resistant	0.010994	0.133744	0.000131	+	-	62	Female	Purulent discharge
26	4	Resistant	17.1824	460.658	0.009058	+	-	1 month	Male	Blood culture
27	2	Sensitive	0.819523	0.557696	0.300062	+	-	32	Male	Pleural fluid
28	4	Resistant	1.84402	1.32643	1.25992	+	-	27	Male	urine
29	2	Sensitive	1.3499	1.08489	0.415619	+	-	12 days	Female	Sputum
30	2	Sensitive	0.780709	0.531282	0.225834	+	-	65	Female	Sputum
31	4	Resistant	0.165265	0.136555	0.291857	+	-	46	Female	Sputum
32	1	Sensitive	1.14302	0.72074	0.634342	+	-	64	Male	Sputum
33	4	Resistant	1.26827	0.799711	0.339936	+	-	17	Female	Purulent discharge
34	4	Resistant	14.6503	34.7165	6.83686	+	-	31	Male	Purulent discharge
35	8	Resistant	5.10835	9.43192	1.76949	+	-	58	Male	Sputum
36	8	Resistant	12.4051	40.1562	3.39482	+	-	78	Male	Sputum
37	8	Resistant	5.59003	8.9852	1.2086	+	-	51	Female	blood culture
38	2	Sensitive	5.25196	18.4756	1.80667	+	-	17	Female	Sputum
39	4	Resistant	9.08104	219.42	0.16647	+	-	75	Female	Sputum
40	4	Resistant	58.6011	151.96	117.241	+	-	53	Female	blood culture
41	8	Resistant	317.994	490.31	499.151	+	-	41	Female	Purulent discharge
42	1	Sensitive	1.55063	1.85003	1.35974	+	-	34	Male	Purulent discharge
43	1	Sensitive	0.272222	0.236113	0.407066	+	-	36	Female	Sputum
44	1	Sensitive	14.1512	29.3961	45.9927	+	-	62	Female	blood culture
45	4	Resistant	408.122	344.307	69.2304	+	-	57	Male	Purulent discharge
46	2	Sensitive	0.728427	0.998304	3.41843	+	-	28	Female	Purulent discharge
47	2	Sensitive	0.961166	0.875119	2.51984	+	-	16 days	Male	blood culture
48	2	Sensitive	0.759361	0.561575	1.26868	+	-	54	Male	Sputum
49	4	Resistant	1.17516	0.845309	2.07532	+	-	82	Female	blood culture
50	2	Sensitive	0.713437	0.546219	0.903335	+	-	69	Male	Purulent discharge
51	4	Resistant	4.29559	2.65286	7.17676	+	+	40	Male	Sputum
52	2	Sensitive	0.203466	0.893507	2.23974	+	-	62	Male	urine
53	2	Sensitive	2.38313	1.39238	4.93597	+	-	26	Female	Purulent discharge
54	2	Sensitive	1.08137	0.614528	2.11893	+	-	43	Female	Purulent discharge
55	2	Sensitive	8.18429	5.26908	24.3076	+	-	57	Female	blood culture
56	4	Resistant	5.14388	4.10548	17.6713	+	-	59	Female	blood culture
57	4	Resistant	30.5449	23.7121	53.5693	+	-	67	Female	blood culture
58	2	Sensitive	9.66559	7.60818	12.758	+	-	39	Male	blood culture
59	4	Resistant	1.49e-05	2.08e-06	0.567752	+	-	23	Male	Sputum
60	2	Sensitive	0.941385	1.45151	2.66352	+	-	42	Male	urine
61	4	Resistant	0.575488	0.391627	1.93634	+	-	21	Female	Purulent discharge
62	2	Sensitive	10.7992	8.09792	21.0148	+	-	54	Female	Sputum
63	4	Resistant	4.86641	3.02629	0.424352	+	-	13	Male	Purulent discharge
64	2	Sensitive	2.43e-05	1.96e-06	6.52e-06	+	-	74	Male	Purulent discharge
65	2	Sensitive	2.17778	1.45151	0.797377	+	-	46	Male	Sputum
66	4	Resistant	3.98025	1.12315	3.12387	+	-	44	Female	Sputum
67	2	Sensitive	1.34058	1.12315	0.6846	+	-	70	Female	Purulent discharge
68	2	Sensitive	0.954526	0.538699	0.421421	+	-	5 days	Male	Blood culture
69	2	Sensitive	2.25458	1.59942	1.29534	+	-	89	Male	Sputum
70	2	Sensitive	2.10359	1.52367	1.09682	+	-	54	Female	Sputum
71	4	Resistant	0.651961	0.307264	0.819794	+	-	47	Male	Pleural fluid
72	1	Sensitive	1.19156	0.69138	0.191224	+	-	51	Male	urine
73	2	Sensitive	2.62598	1.64439	0.759611	+	-	75	Male	Sputum
74	4	Resistant	340.818	248.577	76.8159	+	-	74	Male	Purulent discharge
75	4	Resistant	2.3997	1.99661	1.34102	+	-	62	Female	Sputum
76	2	Sensitive	0.625403	2.06702	0.421421	+	-	33	Female	urine
77	4	Resistant	3.21063	2.5625	1.83189	+	-	77	Male	Purulent discharge
78	2	Sensitive	2.60784	2.0814	1.41749	+	-	24	Female	Purulent discharge
79	4	Resistant	1.01597	0.794187	0.497695	+	-	65	Male	urine
80	4	Resistant	6.69395	6.30961	11.1065	+	-	62	Female	Sputum
81	64	Resistant	5.10835	3.96563	3.25652	+	-	52	Male	Purulent discharge
82	2	Sensitive	1.31299	1.13096	0.928731	+	-	70	Male	Blood culture
83	2	Sensitive	1.4368	0.944453	1.7211	+	-	19	Female	urine
84	2	Sensitive	0.58758	0.569414	0.791869	+	-	45	Male	urine
85	4	Resistant	0.069006	0.36037	0.022929	+	-	62	Female	Purulent discharge
86	2	Sensitive	0.928425	0.614528	1.25122	+	-	65	Male	Pleural fluid
87	2	Sensitive	0.708509	0.912282	1.66248	+	-	83	Female	Sputum
88	1	Sensitive	0.442226	0.440603	0.903335	+	-	31	Male	urine
89	1	Sensitive	0.38498	0.350516	0.33064	+	-	85	Male	urine
90	1	Sensitive	0.259329	1.13883	2.11893	+	-	35	Female	Sputum
91	1	Sensitive	0.477263	0.971005	0.467596	+	-	24	Male	urine
92	1	Sensitive	0.487292	0.50964	0.387786	+	-	34	Female	Purulent discharge
93	1	Sensitive	0.228911	0.091986	0.591862	+	-	54	Female	Sputum
94	1	Sensitive	0.511518	0.667829	0.354371	+	-	65	Male	urine
95	1	Sensitive	0.185933	0.425594	0.780967	+	-	34	Male	Sputum
96	1	Sensitive	0.922012	0.276922	0.055297	+	-	61	Female	Purulent discharge
97	1	Sensitive	0.813863	0.160156	0.445449	+	-	38	Male	urine
98	1	Sensitive	1.05911	0.971005	0.33064	+	-	84	Female	blood culture
99	1	Sensitive	0.522266	0.601881	0.409897	+	-	69	Female	Ascitic fluid
100	1	Sensitive	0.398557	0.520349	0.723635	+	-	66	Male	blood culture
